# Supplementary material for: Nitrate exposure reprograms hepatic amino acid and nutrient sensing pathways prior to exercise: A metabolomic and transcriptomic investigation in zebrafish (Danio rerio)
Source: Front Mol Biosci. 2022 Jul 19;9:903130. doi: 10.3389/fmolb.2022.903130 (PMC9343839; doi:10.3389/fmolb.2022.903130)
Supplement: Supplementary file 2 [file Table2.XLSX]

## Sheet: Sheet 1 - anova_posthoc (3)
ANOVA post-hoc test
	P-value	-log10(p)	FDR	Fisher's LSD
Aspartate	4.1497e-05	4.382	0.006515	A-Nitrate - A-Control; A-Control - B-Control; A-Control - B-Nitrate; A-Control - C-Control; A-Nitrate - B-Control; A-Nitrate - B-Nitrate; A-Nitrate - C-Control; A-Nitrate - C-Nitrate
Methylglutarate	0.00011241	3.9492	0.0078058	A-Nitrate - A-Control; A-Nitrate - B-Control; A-Nitrate - B-Nitrate; A-Nitrate - C-Control; A-Nitrate - C-Nitrate
Phenylalanine	0.00018738	3.7273	0.0078058	A-Nitrate - A-Control; A-Nitrate - B-Control; A-Nitrate - B-Nitrate; A-Nitrate - C-Control; A-Nitrate - C-Nitrate
Pantothenic acid	0.00019887	3.7014	0.0078058	A-Nitrate - A-Control; A-Control - B-Control; A-Control - B-Nitrate; A-Nitrate - B-Control; A-Nitrate - B-Nitrate; A-Nitrate - C-Control; A-Nitrate - C-Nitrate
Tyrosine	0.00045439	3.3426	0.011862	A-Nitrate - A-Control; A-Control - B-Control; A-Control - C-Nitrate; A-Nitrate - B-Control; A-Nitrate - B-Nitrate; A-Nitrate - C-Control; A-Nitrate - C-Nitrate
Serine	0.000513	3.2899	0.011862	A-Nitrate - A-Control; A-Nitrate - B-Control; A-Nitrate - B-Nitrate; A-Nitrate - C-Control; A-Nitrate - C-Nitrate
Linoleoyl Ethanolamide	0.00053996	3.2676	0.011862	A-Nitrate - A-Control; A-Control - B-Control; A-Nitrate - B-Control; A-Nitrate - B-Nitrate; A-Nitrate - C-Control; A-Nitrate - C-Nitrate; B-Nitrate - B-Control; C-Control - B-Control; C-Nitrate - B-Control
Methylthioadenosine	0.00060444	3.2186	0.011862	A-Control - B-Control; A-Control - B-Nitrate; A-Control - C-Nitrate; A-Nitrate - B-Control; A-Nitrate - B-Nitrate; A-Nitrate - C-Control; A-Nitrate - C-Nitrate
Leucine	0.00088302	3.054	0.015145	A-Nitrate - A-Control; A-Nitrate - B-Control; A-Nitrate - B-Nitrate; A-Nitrate - C-Control; A-Nitrate - C-Nitrate
Alanine	0.0012146	2.9156	0.015145	A-Nitrate - A-Control; A-Nitrate - B-Control; A-Nitrate - B-Nitrate; A-Nitrate - C-Control; A-Nitrate - C-Nitrate
Beta-alanine	0.0012146	2.9156	0.015145	A-Nitrate - A-Control; A-Nitrate - B-Control; A-Nitrate - B-Nitrate; A-Nitrate - C-Control; A-Nitrate - C-Nitrate
Sarcosine	0.0012146	2.9156	0.015145	A-Nitrate - A-Control; A-Nitrate - B-Control; A-Nitrate - B-Nitrate; A-Nitrate - C-Control; A-Nitrate - C-Nitrate
Arginine	0.0012541	2.9017	0.015145	A-Nitrate - A-Control; A-Nitrate - B-Control; A-Nitrate - B-Nitrate; A-Nitrate - C-Control; A-Nitrate - C-Nitrate
Malate	0.0014278	2.8453	0.015878	A-Control - B-Control; A-Control - B-Nitrate; A-Control - C-Nitrate; A-Nitrate - B-Control; A-Nitrate - B-Nitrate; A-Nitrate - C-Control; A-Nitrate - C-Nitrate
Tryptophan	0.001517	2.819	0.015878	A-Nitrate - A-Control; A-Nitrate - B-Control; A-Nitrate - B-Nitrate; A-Nitrate - C-Control; A-Nitrate - C-Nitrate
Hydroxyhexodocosahexaenoic acid	0.0017852	2.7483	0.017517	A-Control - C-Control; A-Control - C-Nitrate; A-Nitrate - C-Control; A-Nitrate - C-Nitrate; B-Control - C-Control; B-Control - C-Nitrate; B-Nitrate - C-Control; B-Nitrate - C-Nitrate
Histidine	0.0023379	2.6312	0.021591	A-Nitrate - A-Control; A-Nitrate - B-Control; A-Nitrate - B-Nitrate; A-Nitrate - C-Control; A-Nitrate - C-Nitrate
Fumarate	0.0028775	2.541	0.025098	A-Control - B-Control; A-Control - B-Nitrate; A-Control - C-Nitrate; A-Nitrate - B-Control; A-Nitrate - B-Nitrate; A-Nitrate - C-Control; A-Nitrate - C-Nitrate
Trigonelline	0.0035608	2.4484	0.028283	A-Nitrate - A-Control; A-Control - B-Nitrate; A-Nitrate - B-Control; A-Nitrate - B-Nitrate; A-Nitrate - C-Control; A-Nitrate - C-Nitrate; C-Control - B-Nitrate; C-Nitrate - B-Nitrate
8,11,14-Eicosatetraynoic acid	0.0036155	2.4418	0.028283	A-Control - C-Control; A-Control - C-Nitrate; A-Nitrate - C-Control; A-Nitrate - C-Nitrate; B-Control - C-Nitrate; B-Nitrate - C-Control; B-Nitrate - C-Nitrate
Ribone	0.0038445	2.4152	0.028283	B-Control - A-Control; B-Nitrate - A-Control; B-Control - A-Nitrate; B-Nitrate - A-Nitrate; B-Control - C-Control; B-Control - C-Nitrate; B-Nitrate - C-Control; B-Nitrate - C-Nitrate
Lysine	0.0039632	2.402	0.028283	A-Nitrate - A-Control; A-Nitrate - B-Control; A-Nitrate - B-Nitrate; A-Nitrate - C-Control; A-Nitrate - C-Nitrate
Maleic acid	0.0050635	2.2956	0.034564	A-Control - B-Control; A-Control - B-Nitrate; A-Control - C-Nitrate; A-Nitrate - B-Control; A-Nitrate - B-Nitrate; A-Nitrate - C-Control; A-Nitrate - C-Nitrate
Lauric acid	0.005516	2.2584	0.036084	A-Control - A-Nitrate; A-Control - C-Nitrate; B-Control - A-Nitrate; B-Nitrate - A-Nitrate; C-Control - A-Nitrate; B-Control - C-Nitrate; B-Nitrate - C-Nitrate; C-Control - C-Nitrate
Carnitine	0.0099674	2.0014	0.062367	C-Control - A-Control; A-Nitrate - B-Control; A-Nitrate - B-Nitrate; C-Control - B-Control; C-Control - B-Nitrate; C-Nitrate - B-Nitrate
Homoserine	0.010328	1.986	0.062367	A-Nitrate - A-Control; A-Nitrate - B-Control; A-Nitrate - B-Nitrate; A-Nitrate - C-Control; A-Nitrate - C-Nitrate
Pipecolic acid	0.011013	1.9581	0.064038	A-Nitrate - A-Control; B-Nitrate - A-Control; A-Nitrate - B-Control; A-Nitrate - C-Control; A-Nitrate - C-Nitrate; B-Nitrate - C-Nitrate
Dopamine	0.011838	1.9267	0.066379	A-Nitrate - A-Control; A-Nitrate - B-Control; A-Nitrate - B-Nitrate; A-Nitrate - C-Control; A-Nitrate - C-Nitrate
Proline	0.013478	1.8704	0.072968	A-Nitrate - A-Control; A-Nitrate - B-Control; A-Nitrate - B-Nitrate; A-Nitrate - C-Control; A-Nitrate - C-Nitrate
Retinyl beta-glucuronide	0.014785	1.8302	0.077377	B-Control - A-Control; B-Nitrate - A-Control; C-Control - A-Control; C-Nitrate - A-Control; B-Control - A-Nitrate; B-Nitrate - A-Nitrate; C-Control - A-Nitrate
Adenosine	0.019529	1.7093	0.098907	A-Nitrate - A-Control; A-Nitrate - B-Control; A-Nitrate - B-Nitrate; A-Nitrate - C-Control; A-Nitrate - C-Nitrate; C-Control - B-Control
