# Supplementary material for: Nitrate exposure reprograms hepatic amino acid and nutrient sensing pathways prior to exercise: A metabolomic and transcriptomic investigation in zebrafish (Danio rerio)
Source: Front Mol Biosci. 2022 Jul 19;9:903130. doi: 10.3389/fmolb.2022.903130 (PMC9343839; doi:10.3389/fmolb.2022.903130)
Supplement: Supplementary file 5 [file Table1.XLSX]

## Sheet: Progenesis
Accepted Compound ID	Accepted Description	Formula	m/z	Adducts	RT (min)	Mass Error (ppm)	Library
CPD151	4-Hydroxyphenylglyoxylate	C8H6O4	165.019	M-H	16.5152	-3.35486	Progenesis
CPD152	4-Sulfobenzoate	C7H6O5S	200.986	M-H	6.07337	-2.82392	Progenesis
CPD153	8,11,14-Eicosatetraynoic acid	C20H28O2	301.216	M+H-H2O, M+H, M+Na	25.3742	-2.44652	Progenesis
CPD154	Alloisoleucine	C6H13NO2	132.101	M+H	6.29618	-6.40094	Progenesis
CPD155	Argininosuccinic acid	C10H18N4O6	291.13	M+H	4.35562	-1.55705	Progenesis
CPD156	Doxycholic acid
CPD157	D-myo-Inositol 1,2-cyclic phosphate	C6H11O8P	225.015	M+H-H2O	4.5461	-2.75963	Progenesis
CPD158	Flavonol 3-O-D-galactoside	C21H20O8	383.116	M+H-H2O, M+Na	4.59827	7.89173	Progenesis
CPD159	Hydroxyhexodocosahexaenoic acid	C22H32O3	367.224	M+H-H2O, M+Na	25.7702	-2.56287	Progenesis
CPD160	Kryptogenin	C27H42O4	431.315	M+H-H2O, M+H	25.0954	-3.49222	Progenesis
CPD161	Kynurenine	C10H12N2O3	209.091	M+H	11.7776	-2.82242	Progenesis
CPD162	Linoleoyl Ethanolamide	C20H37NO2	346.271	M+H, M+Na	25.8045	-1.83606	Progenesis
CPD163	Lipoic acid	C8H14O2S2	207.05	M+H	4.07813	-3.32654	Progenesis
CPD164	Monacolin J acid	C19H30O5	361.2	M+Na	24.3693	4.29247	Progenesis
CPD165	N-Hydroxy-L-valine	C5H11NO3	116.069	M+H-H2O	3.95813	-9.24169	Progenesis
CPD166	Oleamide	C18H35NO	282.279	M+H, M+Na	26.0642	-2.16821	Progenesis
CPD167	Phenylacylamine	C8H9NO	136.075	M+H	5.8407	-6.43032	Progenesis
CPD168	Phenylpyruvic acid
CPD169	Pipecolic acid	C6H11NO2	130.085	M+H	3.95813	-6.95935	Progenesis
CPD170	Resveratrol 3-O-glucuronide
CPD171	Retinyl Beta-glucuronide

## Sheet: IROA pos
Name	Formula	m/z	Adducts	Found At RT (min)	Error (ppm)	Library
12-HYDROXYDODECANOIC ACID	C12H24O3	217.18	M+H	23.7814	-0.285658	IROA
2-ACETAMIDO-2-DEOXY-BETA-D-GLUCOSYLAMINE	C8H16N2O5	221.116	M+H	25.0188	11.9343	IROA
2-AMINO-2-METHYL-PROPANOATE	C4H9NO2	104.07	M+H	4.85293	-3.89605	IROA
2-AMINOETHYL DIHYDROGEN PHOSPHATE	C2H8NO4P	142.026	M+H	4.38432	-1.71286	IROA
2'-DEOXYURIDINE 5'-MONOPHOSPHATE	C9H13N2O8P	309.048	M+H	5.59119	0.34008	IROA
3-AMINOISOBUTANOATE	C4H9NO2	104.07	M+H	4.8529	-3.89605	IROA
4-AMINOBUTANOATE	C4H9NO2	104.07	M+H	4.85293	-3.89605	IROA
4-AMINOBUTANOIC ACID	C4H9NO2	104.07	M+H	4.85293	-3.89605	IROA
4-HYDROXY-L-PROLINE	C5H9NO3	132.065	M+H	4.6673	-2.05151	IROA
5-AMINOLEVULINIC ACID	C5H9NO3	132.065	M+H	4.6673	-2.05151	IROA
5-AMINOPENTANOATE	C5H11NO2	118.086	M+H	5.97605	-2.99873	IROA
5'-METHYLTHIOADENOSINE	C11H15N5O3S	298.097	M+H	15.8159	-0.514796	IROA
A-D-GALACTOSE 1-PHOSPHATE DIPOTASSIUM SALT PENTAHYDRATE	C6H13O9P	261.037	M+H	4.52017	0.117771	IROA
ADENOSINE	C10H13N5O4	268.104	M+H	8.6498	-0.350395	IROA
ADENOSINE 3',5'-DIPHOSPHATE	C10H15N5O10P2	428.037	M+H	5.21761	0.450291	IROA
ADENOSINE 5'-DIPHOSPHATE	C10H15N5O10P2	428.036	M+H	6.08159	-2.1847	IROA
ADENOSINE 5'-MONOPHOSPHATE	C10H14N5O7P	348.07	M+H	4.99929	-1.13267	IROA
ALANINE	C3H7NO2	90.0546	M+H	4.45839	-4.29416	IROA
ALANINE	C3H7NO2	90.0546	M+H	4.45839	-4.29416	IROA
ALLOTHREONINE	C4H9NO3	120.065	M+H	4.48214	-3.3925	IROA
ALPHA-D-GLUCOSE 1-PHOSPHATE	C6H13O9P	261.037	M+H	4.52	0.117771	IROA
AMINOADIPATE	C6H11NO4	162.076	M+H	4.68034	-0.837295	IROA
ARGININE	C6H14N4O2	175.119	M+H	4.2884	-0.0380454	IROA
ASPARAGINE	C4H8N2O3	133.061	M+H	4.40568	-1.05347	IROA
ASPARTATE	C4H7NO4	134.044	M+H	4.43587	-2.22388	IROA
ASPARTATE	C4H8N2O3	133.061	M+H	4.40568	-1.05347	IROA
BETA-ALANINE	C3H7NO2	90.0546	M+H	4.45839	-4.29416	IROA
BETAINE	C5H11NO2	118.086	M+H	6.15884	-2.99873	IROA
CARNITINE	C7H15NO3	162.111	M+H	5.39153	-6.39687	IROA
CIS-4-HYDROXY-D-PROLINE	C5H9NO3	132.065	M+H	4.6673	-2.05151	IROA
CITRULLINE	C6H13N3O3	176.103	M+H	4.57469	-0.453859	IROA
CMP	C9H14N3O8P	324.059	M+H	4.57376	-0.934381	IROA
CREATINE	C4H9N3O2	132.076	M+H	4.917	-3.07457	IROA
CREATINE PHOSPHATE DIBASIC TETRAHYDRATE	C4H10N3O5P	212.043	M+H	4.71949	0.557331	IROA
CUDA		342.283	M+H	24.9792	-11.4605	IROA
CYSTATHIONINE	C7H14N2O4S	223.075	M+H	4.3365	-0.354953	IROA
CYTIDINE 5'-DIPHOSPHOCHOLINE	C14H26N4O11P2	489.114	M+H	4.84027	-0.547781	IROA
D-(+)-GALACTOSAMINE	C6H13NO5	180.087	M+H	4.62894	0.175211	IROA
D-FRUCTOSE 6-PHOSPHATE	C6H13O9P	261.037	M+H	4.52017	0.117771	IROA
D-GLUCOSE-6-PHOSPHATE	C6H13O9P	261.037	M+H	4.52017	0.117771	IROA
D-MANNOSAMINE	C6H13NO5	180.087	M+H	4.62894	0.175211	IROA
D-ORNITHINE	C5H12N2O2	133.097	M+H	3.94503	-3.43806	IROA
D-PANTOTHENIC ACID	C9H17NO5	220.118	M+H	9.99218	-0.0694819	IROA
DEOXYCARNITINE	C7H15NO2	146.117	M+H	8.08513	-2.19843	IROA
DOPAMINE	C8H11NO2	154.083	M+H	6.41446	-19.4137	IROA
ETHANOLAMINE PHOSPHATE	C2H8NO4P	142.026	M+H	4.38432	-1.71286	IROA
ETHYL-3-UREIDOPROPIONATE	C6H12N2O3	161.095	M+H	25.043	18.1054	IROA
FLAVIN ADENINE DINUCLEOTIDE	C27H33N9O15P2	786.165	M+H	16.4637	0.16774	IROA
GLUCOSAMINE	C6H13NO5	180.087	M+H	4.62894	0.175211	IROA
GLUTAMIC ACID	C5H9NO4	148.06	M+H	4.51343	-1.4732	IROA
GLUTAMINE	C5H10N2O3	147.076	M+H	4.48104	-1.56657	IROA
GLUTATHIONE	C10H17N3O6S	308.091	M+H	5.27726	-0.967216	IROA
GLYCEROL 2-PHOSPHATE	C3H9O6P	173.021	M+H	4.45898	0.258419	IROA
GLYCINE	C2H5NO2	76.0392	M+H	4.40012	-1.1846	IROA
GUANINE	C5H5N5O	152.056	M+H	7.17102	-2.38662	IROA
GUANOSINE	C10H13N5O5	284.099	M+H	7.27937	-0.521784	IROA
GUANOSINE 5'-MONOPHOSPHATE	C10H14N5O8P	364.065	M+H	4.92321	0.494216	IROA
HIPPURATE	C9H9NO3	180.065	M+H	18.2984	-2.4197	IROA
HISTIDINE	C6H9N3O2	156.077	M+H	4.29349	-0.538588	IROA
HOMOSERINE	C4H9NO3	120.065	M+H	4.48214	-3.3925	IROA
HYPOTAURINE	C2H7NO2S	110.027	M+H	4.49917	0.288301	IROA
HYPOXANTHINE	C5H4N4O	137.046	M+H	7.57283	-1.28311	IROA
INOSINE 5'-MONOPHOSPHATE	C10H13N4O8P	349.055	M+H	4.97549	0.706674	IROA
INOSINE 5'-PHOSPHATE	C10H13N4O8P	349.055	M+H	4.97549	0.706674	IROA
ISOLEUCINE	C6H13NO2	132.102	M+H	6.28876	-2.21356	IROA
KYNURENINE	C10H12N2O3	209.091	M+H	11.7932	-5.61552	IROA
L-AMINOCYCLOPROPANE-1-CARBOXYLATE	C4H7NO2	102.055	M+H	4.49763	-4.33741	IROA
L-OLEOYL-RAC-GLYCEROL	C21H40O4	357.3	M+H	26.0531	-1.15701	IROA
LAUROYLCARNITINE	C19H37NO4	344.28	M+H	23.4143	-0.0443285	IROA
LEUCINE	C6H13NO2	132.102	M+H	6.30271	-2.21356	IROA
LYSINE	C6H14N2O2	147.113	M+H	3.96146	-0.426973	IROA
LYSINE	C6H14N2O2	147.113	M+H	3.96146	-0.426973	IROA
N-METHYL-D-ASPARTIC ACID	C5H9NO4	148.06	M+H	4.51343	-1.4732	IROA
N-METHYL-L-GLUTARATE	C6H11NO4	162.076	M+H	4.68034	-0.837295	IROA
N(PAI)-METHYL-L-HISTIDINE	C7H11N3O2	170.092	M+H	4.35963	-0.82284	IROA
NE,NE,NE-TRIMETHYLLYSINE	C9H20N2O2	189.159	M+H	4.72531	-2.07346	IROA
NICOTINAMIDE	C6H6N2O	123.055	M+H	9.40964	-2.677	IROA
NORVALINE	C5H11NO2	118.086	M+H	5.9927	-2.99873	IROA
O-ACETYL-L-SERINE	C5H9NO4	148.06	M+H	4.51343	-1.4732	IROA
O-PHOSPHO-L-SERINE	C3H8NO6P	186.016	M+H	4.29336	-1.33913	IROA
ORNITHINE	C5H12N2O2	133.097	M+H	3.94503	-3.43806	IROA
PETROSELINIC ACID	C18H34O2	283.263	M+H	26.3614	-0.664539	IROA
PHENYLALANINE	C9H11NO2	166.086	M+H	9.00821	-0.474701	IROA
PHOSPHOCHOLINE CHLORIDE	C5H14NO4P	184.073	M+H	4.85607	-1.23084	IROA
PHOSPHOCREATINE	C4H10N3O5P	212.043	M+H	4.71949	0.557331	IROA
PROLINE	C5H9NO2	116.07	M+H	4.97362	-4.92572	IROA
PUTRESCINE	C4H12N2	89.1073	M+H	3.79194	0.263821	IROA
RAC-GLYCEROL-L-MYRISTATE	C17H34O4	303.253	M+H	25.2586	-0.853517	IROA
RETINOATE	C20H28O2	301.213	M+H	26.1235	-9.48404	IROA
RIBOFLAVIN	C17H20N4O6	377.145	M+H	19.3299	-0.673178	IROA
SARCOSINE	C3H7NO2	90.0546	M+H	4.45827	-4.29416	IROA
SERINE	C3H7NO3	106.05	M+H	4.40038	-1.9335	IROA
SPERMIDINE	C7H19N3	146.165	M+H	3.59894	-0.931354	IROA
SPERMIDINE	C7H19N3	146.165	M+H	3.6011	-0.931354	IROA
SPHINGANINE	C18H39NO2	302.305	M+H	23.6788	-0.429496	IROA
SPHINGOMYELIN	C41H83N2O6P	731.603	M+H	27.6734	-4.09876	IROA
TAURINE	C2H7NO3S	126.022	M+H	4.4473	-2.74173	IROA
THEOPHYLLINE	C7H8N4O2	181.068	M+H	18.3111	-21.2178	IROA
THREONINE	C4H9NO3	120.065	M+H	4.48214	-3.3925	IROA
TOCOPHEROL	C29H50O2	431.387	M+H	27.6214	-3.36922	IROA
TRANS-4-HYDROXYPROLINE	C5H9NO3	132.065	M+H	4.6673	-2.05151	IROA
TRIGONELLINE	C7H7NO2	138.055	M+H	9.52862	-0.806156	IROA
TRYPTOPHAN	C11H12N2O2	205.097	M+H	11.3588	-0.702208	IROA
TRYPTOPHAN	C11H12N2O2	205.097	M+H	11.4116	0.481886	IROA
TYROSINE	C9H11NO3	182.081	M+H	5.85092	-0.701326	IROA
URATE	C5H4N4O3	169.035	M+H	5.61157	-0.744222	IROA
URIDINE 5'-DIPHOSPHATE	C9H14N2O12P2	405.01	M+H	4.92586	0.0882743	IROA
URIDINE-5-MONOPHOSPHATE	C9H13N2O9P	325.043	M+H	4.69525	0.742005	IROA
VALINE	C5H11NO2	118.086	M+H	5.99087	-2.99873	IROA
XANTHINE	C5H4N4O2	153.04	M+H	7.96799	-2.52968	IROA

## Sheet: IROA neg
Name	Formula	m/z	Adducts	Found At RT (min)	Error (ppm)	Library
(R)-MALATE	C4H6O5	133.014	M-H	5.02435	-0.780333	IROA
(S)-LACTATE	C3H6O3	89.0244	M-H	5.6008	-0.00937517	IROA
12-HYDROXYDODECANOIC ACID	C12H24O3	215.167	M-H	23.2419	7.3732	IROA
2-AMINOETHYL DIHYDROGEN PHOSPHATE	C2H8NO4P	140.013	M-H	4.32428	4.93754	IROA
2-HYDROXYBUTYRIC ACID	C4H8O3	103.04	M-H	7.19262	-2.62004	IROA
2'-DEOXYURIDINE 5'-MONOPHOSPHATE	C9H13N2O8P	307.034	M-H	5.53587	0.563569	IROA
3'-CMP	C9H14N3O8P	322.045	M-H	4.64861	-0.0844409	IROA
5-AMINOLEVULINIC ACID	C5H9NO3	130.05	M-H	4.69298	-9.97762	IROA
5-OXO-D-PROLINE	C5H7NO3	128.035	M-H	7.54742	-2.76798	IROA
5-OXO-L-PROLINE	C5H7NO3	128.035	M-H	7.54173	-2.76798	IROA
5'-METHYLTHIOADENOSINE	C11H15N5O3S	296.081	M-H	15.8236	-5.18669	IROA
ADENINE	C5H5N5	134.047	M-H	7.05971	-1.32384	IROA
ADENOSINE	C10H13N5O4	266.09	M-H	8.66443	0.399998	IROA
ADENOSINE 3',5'-DIPHOSPHATE	C10H15N5O10P2	426.022	M-H	4.84904	-0.745297	IROA
ADENOSINE 5'-DIPHOSPHATE	C10H15N5O10P2	426.022	M-H	4.84904	-0.745297	IROA
ADENOSINE 5'-DIPHOSPHORIBOSE	C15H23N5O14P2	558.065	M-H	4.58774	0.951792	IROA
ALANINE	C3H7NO2	88.0404	M-H	4.94447	-0.23387	IROA
ARGININE	C6H14N4O2	173.104	M-H	4.18494	-1.27493	IROA
ASCORBATE	C6H8O6	175.024	M-H	5.22277	-6.21812	IROA
ASPARAGINE	C4H8N2O3	131.045	M-H	4.29842	-9.48572	IROA
ASPARTATE	C4H7NO4	132.03	M-H	4.37055	-0.654671	IROA
ASPARTATE	C4H7NO4	132.03	M-H	4.37631	-0.654671	IROA
AZELAIC ACID	C9H16O4	187.097	M-H	20.4886	-0.708994	IROA
CAPRYLIC ACID	C5H11NO2	118.086	M+H	6.15884	-2.99873	IROA
CIS-4-HYDROXY-D-PROLINE	C5H9NO3	130.05	M-H	4.69298	-9.97762	IROA
CITRATE	C6H8O7	191.02	M-H	5.39223	-0.108439	IROA
CITRULLINE	C6H13N3O3	174.088	M-H	4.68131	-0.835877	IROA
CMP	C9H14N3O8P	322.045	M-H	4.64861	-0.0844409	IROA
CUDA	C19H36N2O3	340.269	M-H	24.9576	-10.4744	IROA
CYSTATHIONINE	C7H14N2O4S	221.06	M-H	4.29239	-0.216895	IROA
CYTIDINE	C9H13N3O5	242.078	M-H	5.00178	-0.262473	IROA
CYTIDINE 5'-DIPHOSPHOCHOLINE	C14H26N4O11P2	487.099	M-H	4.81006	-2.20547	IROA
D-(-)-3-PHOSPHO-GLYCERIC ACID	C3H7O7P	184.986	M-H	4.49573	0.398723	IROA
D-GLUCOSAMINE 6-PHOSPHATE	C6H14NO8P	258.037	M-H	4.37982	-4.03587	IROA
D-GLUCOSE 6-PHOSPHATE	C6H13O9P	259.022	M-H	4.30173	-0.724116	IROA
D-GLUCOSE-6-PHOSPHATE	C6H13O9P	259.022	M-H	4.30173	-0.724116	IROA
D-PANTOTHENIC ACID	C9H17NO5	218.103	M-H	9.96961	0.265847	IROA
D-RIBOSE 5-PHOSPHATE	C5H11O8P	229.012	M-H	4.38977	0.165971	IROA
ELAIDIC ACID	C18H34O2	281.247	M-H	26.3252	-4.4685	IROA
ERUCIC ACID	C22H42O2	337.31	M-H	26.9465	-3.91281	IROA
ETHANOLAMINE PHOSPHATE	C2H8NO4P	140.013	M-H	4.32428	4.93754	IROA
ETHYLMALONIC ACID	C5H8O4	131.034	M-H	9.57799	-3.80689	IROA
FLAVIN ADENINE DINUCLEOTIDE	C27H33N9O15P2	784.147	M-H	16.2654	-3.57674	IROA
FUMARATE	C4H4O4	115.004	M-H	6.01183	-0.409163	IROA
GALACTARATE	C6H10O8	209.03	M-H	4.48375	0.378374	IROA
GLUCONIC ACID	C6H12O7	195.051	M-H	4.51316	-0.0336149	IROA
GLUCOSE	C6H12O6	179.056	M-H	4.6823	-0.530089	IROA
GLUCURONIC ACID	C6H10O7	193.035	M-H	4.50362	0.130815	IROA
GLUTAMIC ACID	C5H9NO4	146.046	M-H	4.50788	0.0212265	IROA
GLUTAMINE	C5H10N2O3	145.062	M-H	4.4598	0.792823	IROA
GLUTARATE	C5H8O4	131.035	M-H	9.5597	-2.12574	IROA
GLYCERATE	C3H6O4	105.019	M-H	4.79526	-4.29915	IROA
GLYCEROL 2-PHOSPHATE	C3H9O6P	171.006	M-H	4.36402	-0.955781	IROA
GUANOSINE	C10H13N5O5	282.085	M-H	7.18725	0.891982	IROA
GUANOSINE 5'-MONOPHOSPHATE	C10H14N5O8P	362.051	M-H	4.97657	0.326416	IROA
HIPPURATE	C9H9NO3	178.051	M-H	18.2447	-2.16285	IROA
HISTIDINE	C6H9N3O2	154.062	M-H	4.2466	-0.295079	IROA
HISTIDINE	C6H9N3O2	154.062	M-H	4.2466	-0.295079	IROA
HOMOSERINE	C4H9NO3	118.051	M-H	4.66143	-0.88908	IROA
HYDROXYISOBUTYRIC ACID	C4H8O3	103.04	M-H	7.03288	-2.27452	IROA
HYPOXANTHINE	C5H4N4O	135.031	M-H	7.65419	-0.415972	IROA
INOSINE	C10H12N4O5	267.074	M-H	7.40734	0.143841	IROA
INOSINE 5'-MONOPHOSPHATE	C10H13N4O8P	347.04	M-H	5.00038	0.54715	IROA
INOSINE 5'-PHOSPHATE	C10H13N4O8P	347.04	M-H	5.00038	0.54715	IROA
ISOCITRIC ACID	C6H8O7	191.02	M-H	4.52514	0.17627	IROA
ISOLEUCINE	C6H13NO2	130.087	M-H	6.2759	-0.819731	IROA
LAURIC ACID	C12H24O2	199.171	M-H	25.0134	0.905711	IROA
LYSINE	C6H14N2O2	145.098	M-H	3.93843	0.436403	IROA
MALATE	C4H6O5	133.014	M-H	5.02435	-0.780333	IROA
MALEIC ACID	C4H4O4	115.003	M-H	5.07772	-6.71581	IROA
METHYLMALONATE	C4H6O4	117.019	M-H	6.73248	-0.619284	IROA
MYRISTIC ACID	C14H28O2	227.202	M-H	25.5656	0.593233	IROA
N-ACETYLNEURAMINATE	C11H19NO9	308.099	M-H	4.65475	0.971748	IROA
N-METHYL-D-ASPARTIC ACID	C5H9NO4	146.046	M-H	4.50788	0.0212265	IROA
NAD	C21H27N7O14P2	662.102	M-H	6.00735	0.840398	IROA
O-ACETYL-L-SERINE	C5H9NO4	146.046	M-H	4.50788	0.0212265	IROA
OPHTHALMIC ACID	C11H19N3O6	288.12	M-H	5.75941	-0.00988783	IROA
PALMITATE	C16H32O2	255.232	M-H	26.0458	-3.48709	IROA
PALMITOLEIC ACID	C16H30O2	253.217	M-H	25.9022	-0.998323	IROA
PETROSELINIC ACID	C18H34O2	281.247	M-H	26.3252	-4.4685	IROA
PHENYLALANINE	C9H11NO2	164.072	M-H	8.93312	-0.43136	IROA
PHOSPHOCREATINE	C4H10N3O5P	210.028	M-H	4.72121	-0.6553	IROA
RIBOSE	C5H10O5	149.045	M-H	4.7741	-6.05639	IROA
SACCHARIC ACID	C6H10O8	209.03	M-H	4.48375	0.378374	IROA
SERINE	C3H7NO3	104.035	M-H	4.25284	-2.60255	IROA
SODIUM BENZOATE	C7H6O2	121.029	M-H	20.229	-4.51758	IROA
STACHYOSE HYDRATE	C24H42O21	665.215	M-H	4.6945	0.959474	IROA
SUBERIC ACID	C8H14O4	173.081	M-H	18.6998	-5.37221	IROA
SUCCINATE	C4H6O4	117.019	M-H	6.71628	-0.619284	IROA
SUCROSE	C12H22O11	341.109	M-H	4.7047	-0.339424	IROA
TAURINE	C2H7NO3S	124.007	M-H	4.41369	-0.76137	IROA
THEOPHYLLINE	C7H8N4O2	179.054	M-H	18.244	-21.6155	IROA
THREONINE	C4H9NO3	118.051	M-H	4.66143	-0.88908	IROA
TRANS-4-HYDROXYPROLINE	C5H9NO3	130.05	M-H	4.69298	-9.97762	IROA
TRYPTOPHAN	C11H12N2O2	203.082	M-H	11.2537	-3.51497	IROA
TRYPTOPHAN	C11H12N2O2	203.082	M-H	11.2777	-3.98557	IROA
TYROSINE	C9H11NO3	180.067	M-H	5.90893	0.0201117	IROA
URATE	C5H4N4O3	167.021	M-H	5.65893	-0.732029	IROA
URIDINE	C9H12N2O6	243.062	M-H	6.27871	-0.494874	IROA
URIDINE 5'-DIPHOSPHATE	C9H14N2O12P2	402.996	M-H	4.82122	2.11555	IROA
URIDINE 5'-DIPHOSPHO-N-ACETYLGALACTOSAMINE	C17H27N3O17P2	606.074	M-H	4.41893	-0.650508	IROA
URIDINE 5'-DIPHOSPHO-N-ACETYLGLUCOSAMINE	C17H27N3O17P2	606.074	M-H	4.41893	-0.650508	IROA
URIDINE 5'-DIPHOSPHOGALACTOSE	C15H24N2O17P2	565.048	M-H	4.42376	-0.279533	IROA
URIDINE-5-MONOPHOSPHATE	C9H13N2O9P	323.028	M-H	4.67966	-0.774354	IROA
VALINE	C5H11NO2	116.072	M-H	5.07378	1.05803	IROA
XANTHINE	C5H4N4O2	151.026	M-H	7.97979	-0.736061	IROA
XANTHOSINE	C10H12N4O6	283.069	M-H	8.96173	1.9126	IROA
